# Supplementary material for: Spatial Distribution Characteristics of Suitable Planting Areas for Pyrus Species under Climate Change in China
Source: Plants (Basel). 2023 Apr 5;12(7):1559. doi: 10.3390/plants12071559 (PMC10097120; doi:10.3390/plants12071559)
Supplement: Supplementary file 1 [file plants-12-01559-s001.zip]

Archive with 1 entries (1 files):
- plants-2317650-supplementary.pdf
